# Supplementary material for: Progressive overfilling of readily releasable pool underlies short-term facilitation at recurrent excitatory synapses in layer 2/3 of the rat prefrontal cortex
Source: eLife. 2026 Feb 18;14:RP102923. doi: 10.7554/eLife.102923 (PMC12890252; doi:10.7554/eLife.102923)
Supplement: Figure 3—figure supplement 2—source data 1. [file elife-102923-fig3-figsupp2-data1.zip]

Archive with 1 entries (1 files):
- eLife-VOR-RA-2024-102923/calcPf.m
