# Supplementary material for: Progressive overfilling of readily releasable pool underlies short-term facilitation at recurrent excitatory synapses in layer 2/3 of the rat prefrontal cortex
Source: eLife. 2026 Feb 18;14:RP102923. doi: 10.7554/eLife.102923 (PMC12890252; doi:10.7554/eLife.102923)
Supplement: Figure 9—source data 1. [file elife-102923-fig9-data1.zip]

Archive with 10 entries (10 files):
- cellmean_.m
- figure9.m
- initSyt.m
- loca.m
- ni7.m
- param.xls
- plotparams.m
- setparam.m
- stpkdee.csv
- stpwtee.csv
