# Supplementary material for: Progressive overfilling of readily releasable pool underlies short-term facilitation at recurrent excitatory synapses in layer 2/3 of the rat prefrontal cortex
Source: eLife. 2026 Feb 18;14:RP102923. doi: 10.7554/eLife.102923 (PMC12890252; doi:10.7554/eLife.102923)
Supplement: Figure 9—source data 1. [file elife-102923-fig9-data1.zip › cellmean_.m]

function [outw]  = cellmean_(inw)
    Ncell = length(inw);
    summ = inw{1};
    for i = 2:Ncell
        summ = summ + inw{i};
    end
    outw = summ/Ncell;
end
