# Supplementary material for: Progressive overfilling of readily releasable pool underlies short-term facilitation at recurrent excitatory synapses in layer 2/3 of the rat prefrontal cortex
Source: eLife. 2026 Feb 18;14:RP102923. doi: 10.7554/eLife.102923 (PMC12890252; doi:10.7554/eLife.102923)
Supplement: Figure 9—source data 1. [file elife-102923-fig9-data1.zip › initSyt.m]

function [initv] = initSyt(c, fw, bw)
    global Vstep
    fwc = fw.*c;
	fbw = fwc./bw;
    initv = zeros(1, Vstep);
    denom = 1;
    add = 1;
    for idx=1:Vstep-1
        add = add*fbw(idx);
        denom = denom + add;
    end
    initv(1) = 1/denom;
    for idx=2:Vstep
        initv(idx) = fbw(idx-1)*initv(idx-1);
    end

end
