# Supplementary material for: Progressive overfilling of readily releasable pool underlies short-term facilitation at recurrent excitatory synapses in layer 2/3 of the rat prefrontal cortex
Source: eLife. 2026 Feb 18;14:RP102923. doi: 10.7554/eLife.102923 (PMC12890252; doi:10.7554/eLife.102923)
Supplement: Figure 9—source data 1. [file elife-102923-fig9-data1.zip › ni7.m]

function [vout, vw, kw] = ni7(vin, isi)

global dt Nsite T bAP
global k1b Knmx  b1  %n0
global Aca  Alocal cb  kc1 kc2 Clow
global kinit kstat % Nmax
global  bSyt Vstep syt0 sytstat fw bw

    if isempty(kstat)
        kstat = kinit;  %[cb, cloc, knb, ksb, knb, ksb];
    end

    if bSyt 
        fwloc =  0.2; %0.189; %full width
        tloc = 0.25; %timing of peak local Ca
        sdloc = fwloc/2.355; 
        Aloc = Alocal/normpdf(tloc, tloc, sdloc); % normpdf(t, m, sd)
        if isempty(sytstat)
            sytstat = syt0; 
        end
    end
    
    % vin = vdx by site matrix {e n}
    v = vin;
    
    nisi = ceil(isi/dt);
    kw = zeros(nisi, 3);
    idx = 1;    
    kw(idx,:) = kstat(1:3); %[c, cloc, kn]    
    vw = zeros(nisi, 2);
    vw(idx,:) = sum(vin,2)';
    if bSyt
        sytw = zeros(nisi, Vstep);
        sytw(idx,:) = sytstat;        
    end
    
    %T = T +dt;  
 
    c_ = kstat(1) - cb;
    %cloc = kstat(2) - cb;
    knglobal = kstat(4);

    t = 0;

    while (t<isi)
        if bAP && t==0
            c_ = c_  + Aca;
            dt_ = 0.02;
        else
            dt_ = dt;
        end

        if bSyt>0
                t_ = t ;
                while(t_ <=  t+dt)
                    cloc = c_ + Aloc*normpdf(t_, tloc, sdloc);
                    syt = sytw(idx,:);
                    syt = syt + deriv(syt, cloc, dt_);
                    t_ = t_ + dt_;
                end    
                knglobal = k1b + Knmx*syt(Vstep);
                knw = knglobal*ones(1,Nsite);               
        end        
        
        for site = 1:Nsite
            kn = knw(site);

            % vin = vdx by site matrix {e  n }            
            transM = [-kn,      b1   ;...                        
                                kn,     -b1  ];

            v(:, site) = v(:, site) + transM*v(:, site)*dt;      
        end %for site          
        
        c1 = max(c_-Clow, 0);
        c2 = min(Clow, c_);
        dc = -(kc1*c1 + kc2*c2)*dt;
        c_ = c_ + dc;

        t = t+dt;    
        T = T + dt;
        idx = idx+1;

        kw(idx,:) = [c_+cb, cloc + cb, mean(knw)];        
        if bSyt
            sytw(idx,:) = syt;
        end
        vw(idx,:) = sum(v, 2)';
    end
    vout = v;
    kstat = [kw(end,:), knglobal];            
    if bSyt
        sytstat = sytw(end,:);
    end

end

function [dvdt] = deriv(syt, ca, dt)
	global fw  bw Vstep
	    fwc = fw.*ca;
        forw = zeros(1, Vstep);
        back = zeros(1, Vstep);
        dvdt = zeros(1, Vstep);

        forw(1, 1:Vstep-1) = fwc.*syt(1, 1:Vstep-1);
        for idx=2:Vstep
            back(idx) = bw(idx-1)*syt(idx);
        end
		
		dvdt(1) = back(2) - forw(1);

        for idx=2:Vstep-1
            dvdt(idx) = forw(idx-1) + back(idx+1) - back(idx) - forw(idx);
        end

        dvdt(Vstep) = forw(Vstep-1) - back(Vstep);
		dvdt = dvdt .*dt;
end
