# Supplementary material for: Progressive overfilling of readily releasable pool underlies short-term facilitation at recurrent excitatory synapses in layer 2/3 of the rat prefrontal cortex
Source: eLife. 2026 Feb 18;14:RP102923. doi: 10.7554/eLife.102923 (PMC12890252; doi:10.7554/eLife.102923)
Supplement: Figure 9—source data 1. [file elife-102923-fig9-data1.zip › plotparams.m]

    %global Nsite
    
    if fdx ==1
        figure(1); clf; title('e'); hold on
        figure(2); clf; title('n'); hold on
        figure(5); clf; title('c, global'); hold on
        figure(6); clf; title('kn'); hold on       

    end
    figure(1); plot(tx, v_kin{fdx}(:, 1)); hold on
    figure(2); plot(tx, v_kin{fdx}(:, 2)); hold on
    figure(5); plot(tx, k_kin{fdx}(:, 1)); hold on; plot(tx, k_kin{fdx}(:, 2));
    figure(6); plot(tx, k_kin{fdx}(:, 3)); hold on; 


  
