# Supplementary material for: Progressive overfilling of readily releasable pool underlies short-term facilitation at recurrent excitatory synapses in layer 2/3 of the rat prefrontal cortex
Source: eLife. 2026 Feb 18;14:RP102923. doi: 10.7554/eLife.102923 (PMC12890252; doi:10.7554/eLife.102923)
Supplement: Figure 9—source data 1. [file elife-102923-fig9-data1.zip › stpwtee.csv]

f5	f10	f20	f40
1	1	1	1
1.083018064	0.996973018	0.87037208	0.326482815
1.274679537	1.284298499	0.967899568	0.53357439
1.398351789	1.429769516	1.190065496	0.627887628
1.364840339	1.503384484	1.453790506	0.958520252
1.556962729	1.714141369	1.634958877	1.126501575
1.532805488	1.719142927	1.762908485	1.300900632
1.64315033	1.904504379	1.74545455	1.398672193
1.731579617	1.882441441	1.862261415	1.461811453
1.780403912	2.093843738	1.97553879	1.381040287
1.715512782	2.130016724	1.937365797	1.413538581
1.867081717	1.991461502	2.071256624	1.475620234
1.793535958	2.050874657	2.111019691	1.497787774
1.865231782	1.988268495	2.058782915	1.458638483
1.830574125	2.072056532	1.97242607	1.422934154
1.848845114	1.936282794	2.169243746	1.460611385
1.853662004	2.165088177	2.067238112	1.431297785
1.847526997	2.032217728	2.145002438	1.331408405
1.774311125	1.947850413	2.06098281	1.29024021
1.961514195	2.130609936	2.059760067	1.240259343
